# Supplementary material for: EXO1 promotes the meiotic MLH1-MLH3 endonuclease through conserved interactions with MLH1, MSH4 and DNA
Source: Nat Commun. 2025 May 3;16:4141. doi: 10.1038/s41467-025-59470-2 (PMC12049449; doi:10.1038/s41467-025-59470-2)
Supplement: Supplementary file 4 — Source Data [file 41467_2025_59470_MOESM4_ESM.zip]

Archive with 2 entries (2 files):
- Main Fig 1-7.xlsx
- Supplementary Fig 1-7.xlsx
